# Supplementary material for: Two-component spike nanoparticle vaccine protects macaques from SARS-CoV-2 infection
Source: Cell. 2021 Mar 4;184(5):1188–1200.e19. doi: 10.1016/j.cell.2021.01.035 (PMC7834972; doi:10.1016/j.cell.2021.01.035)
Supplement: Table S3. Viral variants identified by viral sequencing in control and vaccinated cynomolgus macaques after challenge, related to Figure 6 [file mmc2.xlsx]

## Sheet: Table S3 Brouwer, Brinkkemper, 
Table S3. Viral variants identified by viral sequencing in control and vaccinated cynomolgus macaques after challenge, related to figure 6.
sample	time	sample site	sample group	variant position	variant frequency	variant type	annotation	impact
MF5	3 dpe	nasal swab	vaccinated	18317	0.1	C>T	ORF1ab:Gly6018Ser	missense_variant
MF5	3 dpe	nasal swab	vaccinated	17200	0.05	T>A	ORF1ab:His5645Gln	missense_variant
MF5	3 dpe	nasal swab	vaccinated	494	0.22	C>T	ORF1ab:Arg77*	stop_gained
MF5	3 dpe	BAL	vaccinated	29461	0.5	T>A	N:Pro396Pro	synonymous_variant
MF5	3 dpe	BAL	vaccinated	6473	0.05	C>A	ORF1ab:Glu2070*	stop_gained
MF5	3 dpe	BAL	vaccinated	20557	0.07	C>G	ORF1ab:Leu6764Leu	synonymous_variant
MF5	3 dpe	BAL	vaccinated	5736	0.06	C>T	ORF1ab:Ala1824Val	missense_variant
MF5	3 dpe	BAL	vaccinated	6337	0.11	C>A	ORF1ab:Ser2024Ser	synonymous_variant
MF5	3 dpe	BAL	vaccinated	29613	0.06	C>A	ORF10:Cys19Phe	missense_variant
MF5	3 dpe	BAL	vaccinated	1121	0.2	C>G	ORF1ab:Pro286Ala	missense_variant
MF5	3 dpe	BAL	vaccinated	12917	0.33	C>A	ORF1ab:Asp4218Tyr	missense_variant
MF5	5 dpe	nasal swab	vaccinated	27103	0.14	C>T	M:Ala194Val	missense_variant
MF5	5 dpe	nasal swab	vaccinated	27013	0.14	T>C	M:Leu164Pro	missense_variant
MF5	5 dpe	nasal swab	vaccinated	16768	0.5	C>T	ORF1ab:Thr5501Thr	synonymous_variant
MF5	5 dpe	nasal swab	vaccinated	454	0.1	T>C	ORF1ab:Gln63Gln	synonymous_variant
MF6	3 dpe	nasal swab	vaccinated	17200	0.06	T>A	ORF1ab:His5645Gln	missense_variant
MF6	3 dpe	nasal swab	vaccinated	24096	0.12	C>T	S:Ala845Val	missense_variant
MF6	3 dpe	nasal swab	vaccinated	5595	0.08	T>C	ORF1ab:Glu1777Gly	missense_variant
MF6	3 dpe	nasal swab	vaccinated	8043	0.13	C>T	ORF1ab:Ala2593Val	missense_variant
MF6	3 dpe	nasal swab	vaccinated	28239	0.25	C>A	ORF8:Val116Phe	missense_variant
MF6	3 dpe	BAL	vaccinated	5814	0.5	C>A	ORF1ab:Gly1850Val	missense_variant
MF6	3 dpe	BAL	vaccinated	19168	1	T>C	ORF1ab:Asn6301Asn	synonymous_variant
MF6	3 dpe	BAL	vaccinated	16768	0.07	C>T	ORF1ab:Thr5501Thr	synonymous_variant
MF6	3 dpe	BAL	vaccinated	28313	1	C>T	N:Arg14Cys	missense_variant
MF6	3 dpe	BAL	vaccinated	29613	0.08	C>A	ORF10:Cys19Phe	missense_variant
MF6	3 dpe	BAL	vaccinated	27084	0.11	C>T	M:Ala188Thr	missense_variant
MF6	3 dpe	BAL	vaccinated	29564	0.05	T>C	ORF10:Tyr3His	missense_variant
MF6	3 dpe	BAL	vaccinated	8043	0.5	C>T	ORF1ab:Ala2593Val	missense_variant
MF6	3 dpe	BAL	vaccinated	17064	0.06	C>A	ORF1ab:Ser5600Ile	missense_variant
MF6	3 dpe	BAL	vaccinated	17200	0.13	T>A	ORF1ab:His5645Gln	missense_variant
MF6	5 dpe	nasal swab	vaccinated	15103	0.06	C>T	ORF1ab:Leu4946Leu	synonymous_variant
MF6	5 dpe	nasal swab	vaccinated	13476	0.06	C>T	ORF1ab:Ala4404Val	missense_variant
MF6	5 dpe	nasal swab	vaccinated	16220	0.07	C>T	ORF1ab:Arg5319Cys	missense_variant
MF6	5 dpe	nasal swab	vaccinated	9309	0.1	C>T	ORF1ab:Pro3015Leu	missense_variant
MF6	5 dpe	nasal swab	vaccinated	29348	0.08	C>G	N:Ala359Pro	missense_variant
MF6	5 dpe	nasal swab	vaccinated	29461	0.09	T>A	N:Pro396Pro	synonymous_variant
MF7	3 dpe	nasal swab	vaccinated	29613	0.05	C>A	ORF10:Cys19Phe	missense_variant
MF7	3 dpe	nasal swab	vaccinated	1296	0.25	C>A	ORF1ab:Cys344Phe	missense_variant
MF7	3 dpe	nasal swab	vaccinated	18079	0.13	C>A	ORF1ab:Arg5938Ser	missense_variant
MF7	3 dpe	nasal swab	vaccinated	5736	0.14	C>T	ORF1ab:Ala1824Val	missense_variant
MF7	3 dpe	nasal swab	vaccinated	9539	0.13	C>T	ORF1ab:Leu3092Phe	missense_variant
MF7	3 dpe	nasal swab	vaccinated	26065	0.2	C>A	ORF3a:Val225Phe	missense_variant
MF7	3 dpe	nasal swab	vaccinated	15327	0.1	C>A	ORF1ab:Cys5021Phe	missense_variant
MF7	3 dpe	nasal swab	vaccinated	15391	0.2	C>T	ORF1ab:Thr5042Thr	synonymous_variant
MF7	3 dpe	BAL	vaccinated	25429	0.5	C>A	ORF3a:Val13Leu	missense_variant
MF7	3 dpe	BAL	vaccinated	17254	0.1	C>A	ORF1ab:Val5663Val	synonymous_variant
MF7	5 dpe	nasal swab	vaccinated	14881	0.25	C>A	ORF1ab:Leu4872Phe	missense_variant
MF7	5 dpe	nasal swab	vaccinated	27084	0.11	C>T	M:Ala188Thr	missense_variant
MF7	5 dpe	nasal swab	vaccinated	29348	0.1	C>G	N:Ala359Pro	missense_variant
MF7	5 dpe	nasal swab	vaccinated	11150	1	C>T	ORF1ab:Val3629Ile	missense_variant
MF7	5 dpe	nasal swab	vaccinated	29026	0.08	T>C	N:Ala251Ala	synonymous_variant
MF8	3 dpe	nasal swab	vaccinated	17064	0.07	C>A	ORF1ab:Ser5600Ile	missense_variant
MF8	3 dpe	nasal swab	vaccinated	1121	0.2	C>G	ORF1ab:Pro286Ala	missense_variant
MF8	3 dpe	nasal swab	vaccinated	556	0.06	C>T	ORF1ab:Tyr97Tyr	synonymous_variant
MF8	3 dpe	nasal swab	vaccinated	19168	0.25	T>C	ORF1ab:Asn6301Asn	synonymous_variant
MF8	3 dpe	nasal swab	vaccinated	11150	0.05	C>T	ORF1ab:Val3629Ile	missense_variant
MF8	3 dpe	nasal swab	vaccinated	24096	0.13	C>T	S:Ala845Val	missense_variant
MF8	3 dpe	nasal swab	vaccinated	26594	0.08	T>C	M:Ile24Met	missense_variant
MF8	3 dpe	nasal swab	vaccinated	26065	0.09	C>A	ORF3a:Val225Phe	missense_variant
MF8	3 dpe	nasal swab	vaccinated	27013	0.06	T>C	M:Leu164Pro	missense_variant
MF8	3 dpe	BAL	vaccinated	25419	0.2	T>A	ORF3a:Thr9Thr	synonymous_variant
MF8	3 dpe	BAL	vaccinated	29026	0.06	T>C	N:Ala251Ala	synonymous_variant
MF8	3 dpe	BAL	vaccinated	6307	0.17	C>G	ORF1ab:Trp2014Cys	missense_variant
MF8	3 dpe	BAL	vaccinated	18893	0.14	C>T	ORF1ab:Ala6210Thr	missense_variant
MF8	3 dpe	BAL	vaccinated	27013	0.11	T>C	M:Leu164Pro	missense_variant
MF8	3 dpe	BAL	vaccinated	29613	0.1	C>A	ORF10:Cys19Phe	missense_variant
MF8	3 dpe	BAL	vaccinated	14677	0.11	C>T	ORF1ab:Pro4804Pro	synonymous_variant
MF8	3 dpe	BAL	vaccinated	29654	0.1	C>A	ORF10:Val33Phe	missense_variant
MF8	3 dpe	BAL	vaccinated	16768	1	C>T	ORF1ab:Thr5501Thr	synonymous_variant
MF8	5 dpe	nasal swab	vaccinated	15391	1	C>T	ORF1ab:Thr5042Thr	synonymous_variant
MF1	3 dpe	nasal swab	control	17200	0.06	T>A	ORF1ab:His5645Gln	missense_variant
MF1	3 dpe	nasal swab	control	18317	0.06	C>T	ORF1ab:Gly6018Ser	missense_variant
MF1	3 dpe	nasal swab	control	13476	0.05	C>T	ORF1ab:Ala4404Val	missense_variant
MF1	3 dpe	BAL	control	556	0.07	C>T	ORF1ab:Tyr97Tyr	synonymous_variant
MF1	3 dpe	BAL	control	25876	0.07	T>C	ORF3a:Ser162Gly	missense_variant
MF1	3 dpe	BAL	control	8830	0.07	T>C	ORF1ab:Ala2855Ala	synonymous_variant
MF1	3 dpe	BAL	control	7588	0.05	T>C	ORF1ab:Gly2441Gly	synonymous_variant
MF1	3 dpe	BAL	control	6884	0.5	C>T	ORF1ab:Gly2207Ser	missense_variant
MF1	5 dpe	nasal swab	control	17658	0.06	C>G	ORF1ab:Cys5798Ser	missense_variant
MF1	5 dpe	nasal swab	control	26065	0.05	C>A	ORF3a:Val225Phe	missense_variant
MF1	5 dpe	nasal swab	control	23623	0.06	T>C	S:Val687Val	synonymous_variant
MF1	5 dpe	nasal swab	control	13476	0.06	C>T	ORF1ab:Ala4404Val	missense_variant
MF1	5 dpe	nasal swab	control	24096	0.05	C>T	S:Ala845Val	missense_variant
MF1	5 dpe	nasal swab	control	18317	0.05	C>T	ORF1ab:Gly6018Ser	missense_variant
MF1	5 dpe	nasal swab	control	15103	0.08	C>T	ORF1ab:Leu4946Leu	synonymous_variant
MF1	5 dpe	nasal swab	control	5300	0.05	C>G	ORF1ab:Ala1679Pro	missense_variant
MF2	3 dpe	nasal swab	control	26065	0.05	C>A	ORF3a:Val225Phe	missense_variant
MF2	3 dpe	nasal swab	control	17200	0.06	T>A	ORF1ab:His5645Gln	missense_variant
MF2	3 dpe	BAL	control	29466	0.1	C>T	N:Ala398Val	missense_variant
MF2	3 dpe	BAL	control	4255	0.06	C>T	ORF1ab:Pro1330Pro	synonymous_variant
MF2	3 dpe	BAL	control	25419	0.08	T>A	ORF3a:Thr9Thr	synonymous_variant
MF2	3 dpe	BAL	control	26594	0.06	T>C	M:Ile24Met	missense_variant
MF2	3 dpe	BAL	control	556	0.06	C>T	ORF1ab:Tyr97Tyr	synonymous_variant
MF2	3 dpe	BAL	control	1121	0.05	C>G	ORF1ab:Pro286Ala	missense_variant
MF2	3 dpe	BAL	control	29613	0.06	C>A	ORF10:Cys19Phe	missense_variant
MF2	3 dpe	BAL	control	17658	0.11	C>G	ORF1ab:Cys5798Ser	missense_variant
MF2	5 dpe	nasal swab	control	556	0.05	C>T	ORF1ab:Tyr97Tyr	synonymous_variant
MF2	5 dpe	nasal swab	control	16220	0.05	C>T	ORF1ab:Arg5319Cys	missense_variant
MF2	5 dpe	nasal swab	control	13476	0.06	C>T	ORF1ab:Ala4404Val	missense_variant
MF2	5 dpe	nasal swab	control	15103	0.06	C>T	ORF1ab:Leu4946Leu	synonymous_variant
MF10	3 dpe	nasal swab	vaccinated	13476	0.18	C>T	ORF1ab:Ala4404Val	missense_variant
MF10	3 dpe	nasal swab	vaccinated	556	0.06	C>T	ORF1ab:Tyr97Tyr	synonymous_variant
MF10	3 dpe	nasal swab	vaccinated	18317	0.05	C>T	ORF1ab:Gly6018Ser	missense_variant
MF10	3 dpe	nasal swab	vaccinated	27103	0.2	C>T	M:Ala194Val	missense_variant
MF10	3 dpe	nasal swab	vaccinated	26065	0.08	C>A	ORF3a:Val225Phe	missense_variant
MF10	3 dpe	nasal swab	vaccinated	5814	0.05	C>A	ORF1ab:Gly1850Val	missense_variant
MF10	3 dpe	BAL	vaccinated	6021	0.25	C>T	ORF1ab:Pro1919Leu	missense_variant
MF10	3 dpe	BAL	vaccinated	14479	0.11	C>T	ORF1ab:Thr4738Thr	synonymous_variant
MF10	3 dpe	BAL	vaccinated	29654	0.06	C>A	ORF10:Val33Phe	missense_variant
MF10	3 dpe	BAL	vaccinated	27084	0.2	C>T	M:Ala188Thr	missense_variant
MF10	3 dpe	BAL	vaccinated	8172	0.5	C>T	ORF1ab:Ala2636Val	missense_variant
MF10	3 dpe	BAL	vaccinated	27103	0.17	C>T	M:Ala194Val	missense_variant
MF10	3 dpe	BAL	vaccinated	27076	0.17	T>C	M:Gln185Arg	missense_variant
MF10	5 dpe	nasal swab	vaccinated	14479	0.25	C>T	ORF1ab:Thr4738Thr	synonymous_variant
MF3	3 dpe	nasal swab	control	18317	0.06	C>T	ORF1ab:Gly6018Ser	missense_variant
MF3	3 dpe	nasal swab	control	17200	0.06	T>A	ORF1ab:His5645Gln	missense_variant
MF3	3 dpe	nasal swab	control	2860	0.13	T>C	ORF1ab:Gly865Gly	synonymous_variant
MF3	3 dpe	nasal swab	control	4255	0.05	C>T	ORF1ab:Pro1330Pro	synonymous_variant
MF3	3 dpe	BAL	control	2909	0.08	T>C	ORF1ab:Thr882Ala	missense_variant
MF3	3 dpe	BAL	control	2860	0.15	T>C	ORF1ab:Gly865Gly	synonymous_variant
MF3	3 dpe	BAL	control	1985	0.06	T>C	ORF1ab:Ser574Pro	missense_variant
MF3	3 dpe	BAL	control	18079	0.05	C>A	ORF1ab:Arg5938Ser	missense_variant
MF3	3 dpe	BAL	control	16768	0.05	C>T	ORF1ab:Thr5501Thr	synonymous_variant
MF3	3 dpe	BAL	control	556	0.05	C>T	ORF1ab:Tyr97Tyr	synonymous_variant
MF3	3 dpe	BAL	control	13476	0.08	C>T	ORF1ab:Ala4404Val	missense_variant
MF3	3 dpe	BAL	control	29613	0.06	C>A	ORF10:Cys19Phe	missense_variant
MF3	3 dpe	BAL	control	26065	0.08	C>A	ORF3a:Val225Phe	missense_variant
MF3	5 dpe	nasal swab	control	556	0.07	C>T	ORF1ab:Tyr97Tyr	synonymous_variant
MF3	5 dpe	nasal swab	control	7588	0.06	T>C	ORF1ab:Gly2441Gly	synonymous_variant
MF3	5 dpe	nasal swab	control	2860	0.1	T>C	ORF1ab:Gly865Gly	synonymous_variant
MF3	5 dpe	nasal swab	control	15103	0.05	C>T	ORF1ab:Leu4946Leu	synonymous_variant
MF3	5 dpe	nasal swab	control	17200	0.05	T>A	ORF1ab:His5645Gln	missense_variant
MF3	5 dpe	nasal swab	control	13476	0.06	C>T	ORF1ab:Ala4404Val	missense_variant
MF3	5 dpe	nasal swab	control	1121	0.05	C>G	ORF1ab:Pro286Ala	missense_variant
MF4	3 dpe	nasal swab	control	15103	0.05	C>T	ORF1ab:Leu4946Leu	synonymous_variant
MF4	3 dpe	nasal swab	control	17200	0.06	T>A	ORF1ab:His5645Gln	missense_variant
MF4	3 dpe	nasal swab	control	18317	0.06	C>T	ORF1ab:Gly6018Ser	missense_variant
MF4	3 dpe	nasal swab	control	6884	1	C>T	ORF1ab:Gly2207Ser	missense_variant
MF4	3 dpe	nasal swab	control	6078	0.06	C>T	ORF1ab:Ala1938Val	missense_variant
MF4	3 dpe	nasal swab	control	26065	0.05	C>A	ORF3a:Val225Phe	missense_variant
MF4	3 dpe	BAL	control	25876	0.05	T>C	ORF3a:Ser162Gly	missense_variant
MF4	3 dpe	BAL	control	15103	0.09	C>T	ORF1ab:Leu4946Leu	synonymous_variant
MF4	3 dpe	BAL	control	1121	0.06	C>G	ORF1ab:Pro286Ala	missense_variant
MF4	3 dpe	BAL	control	14677	0.06	C>T	ORF1ab:Pro4804Pro	synonymous_variant
MF4	3 dpe	BAL	control	18079	0.05	C>A	ORF1ab:Arg5938Ser	missense_variant
MF4	3 dpe	BAL	control	2860	0.06	T>C	ORF1ab:Gly865Gly	synonymous_variant
MF4	3 dpe	BAL	control	18317	0.06	C>T	ORF1ab:Gly6018Ser	missense_variant
MF4	3 dpe	BAL	control	24096	0.06	C>T	S:Ala845Val	missense_variant
MF4	3 dpe	BAL	control	556	0.05	C>T	ORF1ab:Tyr97Tyr	synonymous_variant
MF4	5 dpe	nasal swab	control	8043	0.25	C>T	ORF1ab:Ala2593Val	missense_variant
MF4	5 dpe	nasal swab	control	18317	0.05	C>T	ORF1ab:Gly6018Ser	missense_variant
MF4	5 dpe	nasal swab	control	28313	0.06	C>T	N:Arg14Cys	missense_variant
dpe : days post exposure
missense_variant : mutation that causes change in aminoacid
stop_gained : mutation that introduces stop codon
synonymous_variant : silent mutation
